# Supplementary material for: Enhanced Ammonia Decomposition by Tuning the Support Properties of Ni/GdxCe1-xO2-δ at 600 °C
Source: Molecules. 2023 Mar 18;28(6):2750. doi: 10.3390/molecules28062750 (PMC10059070; doi:10.3390/molecules28062750)
Supplement: Supplementary file 1 [file molecules-28-02750-s001.zip]

Archive with 1 entries (1 files):
- molecules-2263882-supplementary.pdf
